# Supplementary material for: Elevation in and persistence of multiple urinary biomarkers indicative of oxidative DNA stress and inflammation: Toxicological implications of maleic acid consumption using a rat model
Source: PLoS One. 2017 Oct 26;12(10):e0183675. doi: 10.1371/journal.pone.0183675 (PMC5658196; doi:10.1371/journal.pone.0183675)
Supplement: S3 File — Raw Data points analyzed via LC/MS/MS used to construct Fig 2A to 2D. (ZIP) [file pone.0183675.s005.zip]

Archive with 4 entries (4 files):
- Figure2a_raw_data.JNB
- Figure2b_raw_data.JNB
- Figure2c_raw_data.JNB
- Figure2d_raw_data.JNB
